# Supplementary material for: Functional Characterisation of Bile Metagenome: Study of Metagenomic Dark Matter
Source: Microorganisms. 2021 Oct 21;9(11):2201. doi: 10.3390/microorganisms9112201 (PMC8621414; doi:10.3390/microorganisms9112201)
Supplement: Supplementary file 1 [file microorganisms-09-02201-s001.zip]

Archive with 1 entries (1 files):
- microorganisms-1356941-supplementary.pdf
